# Supplementary material for: N-glycosylation by Mgat5 imposes a targetable constraint on immune-mediated tumor clearance
Source: JCI Insight. 2024 May 23;9(12):e178804. doi: 10.1172/jci.insight.178804 (PMC11383181; doi:10.1172/jci.insight.178804)
Supplement: Supporting data values [file jciinsight-9-178804-s167.xlsx]

## Sheet: Figure 1C
Hours	2838c3 EV			2838c3 KO-A			2838c3 KO-B
0	0.952951	108.462	96.2427	101.806	98.9828	99.2108	90.1983	101.335	108.467
24	315.468	274.998	246.747	295.97	272.796	291.479	206.569	247.844	240.281
48	789.789	787.482	712.166	865.902	888.535	837.758	608.248	619.458	552.176
72	1273.43	1418.39	1253.01	1818.1	1996.33	1899.65	1255.62	1432.53	1399.99

## Sheet: Figure 1D
		Days post injection
		7							10							13							16							19							22
2838c3 EV		27.5805	41.9805	33.6875	18.9	30.3125	50.2275		56.0835	86.184	51.262	41.0375	62.856	75.9795		72.557	79.186	85.0465	57.0375	82.8945	118.496		78.698	163.466	105.456	65.559	104.544	151.25		97.997	168.192	228.096	103.68	141.96	178.371		158.661	242.05	242.55	219.7	229.746	266.051
2838c3 KO-A		9.375	40.7885	10	27.702	13.122	12.8125	9.8415	12.168	29.5245	14.283	25.625	18.502	20.776	23.04	10.5705	0	0	16.94	9.216	10.3155	14.896	0	0	6.0835	19.296	13.456	8.352	30.42	0	0	6.0835	14.553	0	0	25.1125	0	0	0	14.3465	0	0	45.6
2838c3 KO-B		23.904	26.01	11.154	21.024	26.908	10.935	15.625	17.182	24.5025	15.3125	13.122	21.4455	8.788	17.28	11.858	39.701	10.3125	10.976	21.4455	8.788	17.28	0	34.983	0	14.8955	37.6	14.8955	20.0475	0	36.8	0	6.0835	28.672	26.6955	27.3885	0	32	0	5.324	61.9415	71.656	42.12

## Sheet: Figure 1E
LPHA:	2838 EV	2838 Mgat5 KO
	48.8946	0.337525
	47.2765	0.950052
	56.8305	0.41198
CD8:	2838 EV	2838 Mgat5 KO
	1.243	2.894
	1.392	2.699
	1.198	1.937
CC3:	2838 EV	2838 Mgat5 KO
	0.389	1.304
	0.493	1.284
	0.363	1.466
GZMB:	2838 EV	2838 Mgat5 KO
	0.742667	2.74833
	1.031	3.02667
	0.465333	2.8
FOXP3:	2838 EV	2838 Mgat5 KO
	1.021	1.80947
	0.8925	1.728
	0.595533	1.68
aSMA:	2838 EV	2838 Mgat5 KO
	8.493	18.517
	9.144	12.3965
	7.551	27.673

## Sheet: Figure 1G
Days post injection	2838 EV										2838 MGAT5 KO-A
7	36.352	46.746	20.6615	0	12.1945	23.958	11.83	9.8415			11.664	0	12.5	6.0835	0	0	16.3995	0	10.8445	0
10	87.2555	100.138	76.95	19.652	28.88	46.746	38.025	32			15.75	50.625	23.9685	0	20.184	21.4375	19.343	14.112	41.7545	32
13	96.278	71.632	94.162	45.864	84.7	73.2305	47.151	95.2235			24.5025	72.111	28.672	30.634	27.648	25.344	30.634	43.1235	60.75	87.88
16	139.15	100.138	194.481	122.793	135.656	173.6	104.104	161.838			71.1865	76.7335	69.7615	53.792	56	60.4395	64.386	71.2	80.6285	114.444
19	147.472	177.184	208.373	164.152	257.548	282.276	139.537	252.008			112.216	132.023	110.592	104.832	59.976	92.016	71.632	130.176	154.422	170.352
22	236.155	366.458	409.248	254.8	436.87	349.811	164.714	296.45			110	217.588	170.912	144.342	113.568	172.966	144	163.592	165.584	189.728
25	305.184	377.208	382.339	287.712	443.784	460.768	269.115	402.545			122.472	252.333	221.03	159.201	219.006	171.704	130.144	193.774	213.16	254.016
Tumor weights:
2838 EV	303.3	437.5	326.8	355.4	347.1	344.2	262.5	453.2
2838 KO-A	84.3	262.2	169.2	169.1	72.9	175.2	116.7	170.5	191.1	321.2

## Sheet: Figure 1H
		Days post injection
		7										10										13										16										19
6694c2 EV		13.8765	13.0355	0	0	8.4375	0	0	0			27.216	43.9	15.979	16.337	24.1	0	0	12.615			42.592	76.9	26.8	39.546	36.3	0	7.1415	6.912			62.5	96	112.7	47.5875	63.2	29.4335	31	13.5			70.304	195	131.4	119.072	103.9	81.25	49.6125	45.5625
6694c2 KO-A		17.9685	13.0355	0	0	0	0	0	0	10.976	0	18.7395	20.1465	0	12.393	0	0	0	0	18.9225	0	49.726	48.668	0	11.492	0	0	0	0	8.064	0	51.9115	48.668	0	26.136	0	0	0	0	10.935	0	70.304	74.4385	0	38.663	0	0	0	0
6694c2 KO-B		10.976	8.788	0	0	0	0	0	0	12.1945	0	15.138	12.152	15.75	0	15.309	0	0	0	20.1465	0	45.5625	29.6595	0	0	8.228	0	0	0	9.802	0	96.3	55.296	0	0	20.4	0	0	0	42.592	11.76	179.1	92.5965	0	0	48.9	0	0	0
[truncated: 12 more columns]

## Sheet: Figure 1I
	Days post injection
	7								10								13								16								19								22
6419 EV	32.946	42.8655	31.5375	19.6875	34.3035	8.788	7.502		77.184	84.7	47.1625	13.72	52.022	29.4			74.536	96.228	82.2805	23.4135	67.032	21.632			90.0375	141.537	92.1375	32	151.38	46.2825			167.088	178.956	102.528	40	126.405	57.76			230.688	261.612	255.873	76.7295	120.787	73.0355
6419 MGAT5 KO	0	0	0	14.8955	0				0	0	0	0	0	0			0	0	0	0	0	0			0	0	0	0	0	0			0	0	0	0	0	0			0	0	0	25.6505	0	0

## Sheet: Figure 2A
		Days post injection
		7										10										13										16										19
EV		62.2895	88.2	67.5	43.218	38.88						58.867	140	57.7125	70	29.9475						65.702	104.469	61.056	77.5	29.184						91.125	163.296	62.5	44.109	39.5035						118.85	162.922	78.732	66.825	89.7345
Mgat5 KO-A		14.2155	28.224	20.808	0	9.464						17.248	54.9945	19.602	0	10.935						10.3125	17.576	12.615	14.7175	8.1995						0	9.792	0	6.2	0						0	6.292	0	6.912	0
Mgat5 KO-A + aNK1.1		0	56.35	0	20.992	55.016	22.869	12.393	22.464	36.963	27.3375	40.095	58.867	42.891	41.323	46.225	39.546	40.96	45.9	36.963	61.952	20.6045	17.914	28.3495	27.9	19.968	23.04	29.792	18.72	20.7	24.75	0	0	0	0	6.6125	24.276	13.122	0	9.802	0	0	0	0	0	0	0	0	0
Mgat5 KO-A + aCD4/8		0	18	0	0	16.856	0	21.78	0	0	0	31.85	23.5445	38.663	21.4375	29.602	0	23.328	17.55	19.8	23.698	36.414	39.0165	38.148	41.1845	30.118	28.322	67.626	23.328	31.212	21.78	62.622	54.684	92.3355	62.9565	48.4	52.111	86.528	36.504	56.3295	61.952	163.724	79.768	144.652	147.875	75	96.237	176.418	86.022
[truncated: 2 more columns]

## Sheet: Figure 2B
		Days post injection
		7										10										13										16										19
EV		0	21.504	10.976	0	0						99.7195	51.842	15.979	16.65	62.866						56.3945	86.022	34.4	17.9685	63.7875						80.408	137.312	33.462	42.194	100.842						163.072	244.688	51.842	100.842	128.562
MGAT5 KO-A		0	0	0	0	0						0	0	0	0	10.935						0	0	0	0	16.337						0	0	0	6.0835	0						0	0	0	6.912	0
CD4 dep		0	0	0	0	0	0	0	0	0	0	8.064	0	0	0	0	6.912	15.6735	0	8.75	0	97.468	56.448	19.35	0	35.258	21.964	28.88	26.3375	20.808	26.136	48.51	36.4815	56.448	23.328	48.6	35.258	62.775	62.9565	45.864	46.93	40	47.1495	74.536	38.4	83.824	21.632	42.025	68.4285
CD8 dep		12.615	5.566	0	0	0	8.788	7.8125	0	0	0	17.7785	8.788	0	25.432	10.935	9.6875	8.788	7.8125	0	0	21.386	16.337	17.1	66.15	44.376	19.0575	14.8955	14.8955	0	0	33.934	31.79	24.3	50.784	25.272	22.5	21.56	12.1945	0	0	27.38	19.8	13.5	34.225	16.896	23.12	17.92	13.5
[truncated: 52 more columns]

## Sheet: Figure 2C
	Days post tumor injection
		7						10						13						16						19						22
2838c3 WT		0	13.5	17.408	9.8415	22.016		0	22.542	38.232	15.376	25.5915		0	45.5625	98.696	34.983	68.75		23.4135	57.6	106.434	56.448	70.227		82.4	87.725	221.812	128.774	107.388		156.25	181.476	375.45	237.276	277.724
2838c3 MGAT5 KO-A		6.0835	8.788	16.2	16.27	12.1945	6.0835	15.3	9.8415	20.1465	49.13	13.0355	9.8415	60.236	17.9685	38.808	58.482	21.4375	32	88.8	26.95	75.429	77.9625	42.592	29.6595	125.902	28.0645	87.808	102.528	76.25	61.2255	158.75	43.218	90.944	168.2	97.686	74.1285
Tumor weights:
2838c3 WT		103.2	189.1	238.7	164.1	133.4
2838c3 KO-A		147.2	35.4	40.4	113.7	29.7	59.6

## Sheet: Figure 2D
	2838c3 EV								2838c3 KO-A
CD3+ T cells	27.2	32.7	21.5	27.6	29.4	29.7			31.7	34.1	33.1	30.5	27.3	33.2	37.5	28.6
CD4+ T cells	14.7	17.9	9.63	19	21.7	18.8			15.7	19.7	17.4	15.7	16	18.4	18.4	13.4
CD8+ T cells	5.28	7.17	5.67	5.15	5.29	4.29			8.26	11.1	11.1	11.6	7.04	7.37	13	12.4
CD44+	43.2	28.7	33.9	39.7	49.1	24.7			44	39.1	36.7	48.6	62.7	25.7	46.3	51.4
PD1+	11.3	10.9	10.7	11.9	38.9	9.14			11	17.7	13.2	19.4	37.9	12.1	13.4	11.7
CD11b+	34.9	35.4	30.3	47.6	30	45.6			15	16.4	3.77	5.62	1.89	3.56	7.56	3.62
gMDSCs	12	17.4	11.4	26.8	16	23.6			7.47	10.2	0.9	1.77	0.39	0.98	2.66	0.87
Macrophages	7.61	7.17	7.29	8.44	4.5	10.1			5.04	3.23	0.72	0.9	0.58	0.83	1.66	0.95
CD103+ DCs	0.34	0.39	0.37	0.54	0.48	0.31			0.61	0.61	0.27	0.34	0.39	0.43	0.41	0.19
NK cells	11.2	7.5	5.43	6.96	6.05	6.89			15.4	8.34	12.3	12.7	13.4	14.3	10.8	12
CD44+ CD8+ T cells	2.28	2.06	1.92	2.05	2.6	1.06			3.63	4.34	4.07	5.66	4.42	1.9	6.02	6.36
PD1+ CD8+ T cells	0.6	0.78	0.61	0.61	2.06	0.39			0.91	1.96	1.47	2.26	2.67	0.9	1.74	1.45

[truncated: 50 more sheets: Figure 2E, Figure 2F, Figure 2G, Figure 3A, Figure 3B, Figure 3C, Figure 3D, Figure 3E, Figure 4A, Figure 4B, Figure 4C, Figure 4D, Figure 4E, Figure 4F, Figure 5A, Figure 5B, Figure 5C, Figure 5D, Figure 6B, Figure 6E …]
